# Supplementary material for: The complete mitochondrial genome of Cyphocaris challengeri (Amphipoda: Cyphocarididae)
Source: Mitochondrial DNA B Resour. 2023 Oct 25;8(10):1128–31. doi: 10.1080/23802359.2023.2270206 (PMC10621271; doi:10.1080/23802359.2023.2270206)
Supplement: Supplemental Material [file TMDN_A_2270206_SM1032.xlsx]

## Sheet: Sheet1
Supplemental Table 1. Accession numbers, taxonomic, and reference information for all sequences in the Figure 3 phylogenetic tree.
Accession No.	Species name	Superfamily	Reference	DOI
AB539699	Caprella scaura	Caprelloidea	Ito et al., 2010	10.3109/19401736.2010.517834
AM944817	Metacrangonyx longipes	Hadzioidea	Bauzà-Ribot et al., 2009	10.1080/19401730902964417
BK059223	Echinogammarus berilloni	Gammaroidea	Mamos et al., 2021	10.3390/ijms221910300
BK059224	Marinogammarus marinus	Gammaroidea	Mamos et al., 2021	10.3390/ijms221910300
BK059225	Gammarus fossarum	Gammaroidea	Mamos et al., 2021	10.3390/ijms221910300
BK059226	Gammarus fossarum	Gammaroidea	Mamos et al., 2021	10.3390/ijms221910300
BK059227	Gammarus fossarum	Gammaroidea	Mamos et al., 2021	10.3390/ijms221910300
BK059228	Gammarus pulex	Gammaroidea	Mamos et al., 2021	10.3390/ijms221910300
BK059229	Gammarus wautieri	Gammaroidea	Mamos et al., 2021	10.3390/ijms221910300
BK059230	Crypturopus inflatus	Gammaroidea	Mamos et al., 2021	10.3390/ijms221910300
BK059231	Baikalogammarus pullus	Gammaroidea	Mamos et al., 2021	10.3390/ijms221910300
BK059232	Echiuropus macronychus	Gammaroidea	Mamos et al., 2021	10.3390/ijms221910300
BK059233	Echinogammarus veneris	Gammaroidea	Mamos et al., 2021	10.3390/ijms221910300
BK059234	Gammarus chevreuxi	Gammaroidea	Mamos et al., 2021	10.3390/ijms221910300
BK059235	Pandorites podoceroides	Gammaroidea	Mamos et al., 2021	10.3390/ijms221910300
OQ064431	Cyphocaris challengeri	Lysianassoidea	This manuscript	This manuscript
FJ555185	Onisimus nanseni	Lysianassoidea	Ki et al., 2010	10.1016/j.cbd.2010.02.002
FR872382	Bahadzia jaraguensis	Hadzioidea	Bauzà-Ribot et al., 2012	10.1016/j.cub.2012.09.012
FR872383	Pseudoniphargus daviui	Allocrangonyctoidea	Bauzà-Ribot et al., 2012	10.1016/j.cub.2012.09.012
GU130250	Caprella mutica	Caprelloidea	Kilpert and Podsiadlowski, 2010	10.3109/19401736.2010.490832
HE860495	Metacrangonyx repens	Hadzioidea	Bauzà-Ribot et al., 2012	10.1016/j.cub.2012.09.012
HE860496	Longipodacrangonyx sp. 1 MDMBR-2012	Hadzioidea	Bauzà-Ribot et al., 2012	10.1016/j.cub.2012.09.012
HE860497	Metacrangonyx sp. 5 MDMBR-2012	Hadzioidea	Bauzà-Ribot et al., 2012	10.1016/j.cub.2012.09.012
HE860498	Metacrangonyx sp. 4 MDMBR-2012	Hadzioidea	Bauzà-Ribot et al., 2012	10.1016/j.cub.2012.09.012
HE860499	Metacrangonyx dominicanus	Hadzioidea	Bauzà-Ribot et al., 2012	10.1016/j.cub.2012.09.012
HE860500	Metacrangonyx goulmimensis	Hadzioidea	Bauzà-Ribot et al., 2012	10.1016/j.cub.2012.09.012
HE860501	Metacrangonyx goulmimensis	Hadzioidea	Bauzà-Ribot et al., 2012	10.1016/j.cub.2012.09.012
HE860502	Metacrangonyx goulmimensis	Hadzioidea	Bauzà-Ribot et al., 2012	10.1016/j.cub.2012.09.012
HE860503	Metacrangonyx ilvanus	Hadzioidea	Bauzà-Ribot et al., 2012	10.1016/j.cub.2012.09.012
HE860504	Metacrangonyx sp. 3 ssp. 1 MDMBR-2012	Hadzioidea	Bauzà-Ribot et al., 2012	10.1016/j.cub.2012.09.012
HE860505	Metacrangonyx samanensis	Hadzioidea	Bauzà-Ribot et al., 2012	10.1016/j.cub.2012.09.012
HE860506	Metacrangonyx spinicaudatus	Hadzioidea	Bauzà-Ribot et al., 2012	10.1016/j.cub.2012.09.012
HE860507	Metacrangonyx sp. 2 MDMBR-2012	Hadzioidea	Bauzà-Ribot et al., 2012	10.1016/j.cub.2012.09.012
HE860508	Longipodacrangonyx sp. 1 MDMBR-2012	Hadzioidea	Bauzà-Ribot et al., 2012	10.1016/j.cub.2012.09.012
HE860509	Metacrangonyx longicaudus	Hadzioidea	Bauzà-Ribot et al., 2012	10.1016/j.cub.2012.09.012
HE860510	Metacrangonyx panousei	Hadzioidea	Bauzà-Ribot et al., 2012	10.1016/j.cub.2012.09.012
HE860511	Metacrangonyx sp. 3 ssp. 1 MDMBR-2012	Hadzioidea	Bauzà-Ribot et al., 2012	10.1016/j.cub.2012.09.012
HE860512	Metacrangonyx remyi	Hadzioidea	Bauzà-Ribot et al., 2012	10.1016/j.cub.2012.09.012
HE860513	Metacrangonyx sp. 1 MDMBR-2012	Hadzioidea	Bauzà-Ribot et al., 2012	10.1016/j.cub.2012.09.012
HE861923	Metacrangonyx longipes	Hadzioidea	Bauzà-Ribot et al., 2012	10.1016/j.cub.2012.09.012
JN704067	Gammarus duebeni	Gammaroidea	Krebes and Bastrop, 2012	10.1016/j.cbd.2012.02.004
KF690638	Eulimnogammarus verrucosus	Gammaroidea	Rivarola-Duarte et al., 2014	10.1002/jez.b.22560
KM287572	Eulimnogammarus vittatus	Gammaroidea	Romanova et al., 2016	10.3109/19401736.2014.963817
KP161875	Brachyuropus grewingkii	Gammaroidea	Romanova et al., 2016	10.3109/19401736.2014.1003891
KU869711	Stygobromus indentatus	Crangonyctoidea	Aunins et al., 2016	10.1080/23802359.2016.1174086
KU869712	Stygobromus tenuis potomacus	Crangonyctoidea	Aunins et al., 2016	10.1080/23802359.2016.1174086
KU869713	Stygobromus foliatus	Crangonyctoidea	Aunins et al., 2016	10.1080/23802359.2016.1174086
KX341962	Acanthogammarus victorii	Gammaroidea	Romanova et al., 2016	10.1186/s12864-016-3357-z
KX341964	Eulimnogammarus cyaneus	Gammaroidea	Romanova et al., 2016	10.1186/s12864-016-3357-z
KX341965	Garjajewia cabanisii	Gammaroidea	Romanova et al., 2016	10.1186/s12864-016-3357-z
KX341966	Gmelinoides fasciatus	Gammaroidea	Romanova et al., 2016	10.1186/s12864-016-3357-z
KX341968	Pallaseopsis kessleri	Gammaroidea	Romanova et al., 2016	10.1186/s12864-016-3357-z
KY197961	Gammarus fossarum	Gammaroidea	Macher et al., 2017	10.1080/23802359.2016.1275844
LC500462	Grandidierella japonica	Corophioidea	Hiki et al., 2019	unpublished
LC500463	Grandidierella rubroantennata	Corophioidea	Hiki et al., 2020	10.1080/23802359.2020.1742215
LC500464	Grandidierella fasciata	Corophioidea	Hiki et al., 2020	10.1080/23802359.2020.1742215
LC546828	Grandidierella osakaensis	Corophioidea	Hiki et al., 2020	10.1080/23802359.2020.1778559
LN871175	Pseudoniphargus sorbasiensis	Allocrangonyctoidea	Stokkan et al., 2015	10.3109/19401736.2015.1079821
LN871176	Pseudoniphargus gorbeanus	Allocrangonyctoidea	Stokkan et al., 2015	10.3109/19401736.2015.1079821
LT594767	Hyalella lucifugax	Talitroidea	Juan et al., 2016	10.1080/23802359.2016.1214554
LT594768	Haploginglymus sp. JP-2016	Crangonyctoidea	Pons et al., 2016	unpublished
MF361126	Epimeria frankei	Iphimedioidea	Beermann et al., 2018	10.1038/s41598-018-25225-x
MF361127	Epimeria cornigera	Iphimedioidea	Beermann et al., 2018	10.1038/s41598-018-25225-x
MF766257	Eurythenes maldoror	Lysianassoidea	Cheng et al., 2017	unpublished
MG010370	Platorchestia japonica	Talitroidea	Yang et al., 2017	10.1080/23802359.2017.1398606
MG010371	Platorchestia parapacifica	Talitroidea	Yang et al., 2017	10.1080/23802359.2017.1398606
MG779536	Gammarus roeselii	Gammaroidea	Cormier et al., 2018	10.1007/s10750-018-3578-z
MH229998	Pseudocrangonyx daejeonensis	Crangonyctoidea	Lee et al., 2018	10.1080/23802359.2018.1495116
MH294484	Halice sp. JL-2018	Dexaminoidea	Li et al., 2019	10.1038/s41598-019-38735-z
MH542430	Platorchestia sp. AKP-2018	Talitroidea	Patra et al., 2018	unpublished
MH542431	Trinorchestia longiramus	Talitroidea	Patra et al., 2019	10.1080/23802359.2019.1623100
MH542432	Parhyale hawaiensis	Talitroidea	Patra et al., 2018	unpublished
MH542433	Hyalella azteca	Talitroidea	Patra et al., 2018	unpublished
MH592123	Pseudoniphargus brevipedunculatus	Allocrangonyctoidea	Stokkan et al., 2018	10.1016/j.ympev.2018.07.002
MH592124	Metacrangonyx dhofarensis	Hadzioidea	Stokkan et al., 2018	10.1016/j.ympev.2018.07.002
MH592125	Pseudoniphargus cupicola	Allocrangonyctoidea	Stokkan et al., 2018	10.1016/j.ympev.2018.07.002
MH592126	Pseudoniphargus elongatus	Allocrangonyctoidea	Stokkan et al., 2018	10.1016/j.ympev.2018.07.002
MH592127	Pseudoniphargus gomerae	Allocrangonyctoidea	Stokkan et al., 2018	10.1016/j.ympev.2018.07.002
MH592128	Pseudoniphargus grandis	Allocrangonyctoidea	Stokkan et al., 2018	10.1016/j.ympev.2018.07.002
MH592129	Pseudoniphargus longipes	Allocrangonyctoidea	Stokkan et al., 2018	10.1016/j.ympev.2018.07.002
MH592130	Pseudoniphargus mateusorum	Allocrangonyctoidea	Stokkan et al., 2018	10.1016/j.ympev.2018.07.002
MH592131	Pseudoniphargus mercadali	Allocrangonyctoidea	Stokkan et al., 2018	10.1016/j.ympev.2018.07.002
MH592132	Pseudoniphargus morenoi	Allocrangonyctoidea	Stokkan et al., 2018	10.1016/j.ympev.2018.07.002
MH592133	Pseudoniphargus multidens	Allocrangonyctoidea	Stokkan et al., 2018	10.1016/j.ympev.2018.07.002
MH592134	Pseudoniphargus pedrerae	Allocrangonyctoidea	Stokkan et al., 2018	10.1016/j.ympev.2018.07.002
MH592135	Pseudoniphargus pityusensis	Allocrangonyctoidea	Stokkan et al., 2018	10.1016/j.ympev.2018.07.002
MH592136	Pseudoniphargus portosancti	Allocrangonyctoidea	Stokkan et al., 2018	10.1016/j.ympev.2018.07.002
MH592137	Pseudoniphargus ruffoi	Allocrangonyctoidea	Stokkan et al., 2018	10.1016/j.ympev.2018.07.002
MH592138	Pseudoniphargus sp. 1-Balearics	Allocrangonyctoidea	Stokkan et al., 2018	10.1016/j.ympev.2018.07.002
MH592139	Pseudoniphargus sp. 1-Basque	Allocrangonyctoidea	Stokkan et al., 2018	10.1016/j.ympev.2018.07.002
MH592140	Pseudoniphargus sp. 1-Murcia	Allocrangonyctoidea	Stokkan et al., 2018	10.1016/j.ympev.2018.07.002
MH592141	Pseudoniphargus sp. 2-Andalusia	Allocrangonyctoidea	Stokkan et al., 2018	10.1016/j.ympev.2018.07.002
MH592142	Pseudoniphargus sp. 2-Canaries	Allocrangonyctoidea	Stokkan et al., 2018	10.1016/j.ympev.2018.07.002
MH592143	Pseudoniphargus sp. 2-Portugal	Allocrangonyctoidea	Stokkan et al., 2018	10.1016/j.ympev.2018.07.002
MH592144	Pseudoniphargus sp. 6-Morocco A	Allocrangonyctoidea	Stokkan et al., 2018	10.1016/j.ympev.2018.07.002
MH592145	Pseudoniphargus sp. 6-Morocco B	Allocrangonyctoidea	Stokkan et al., 2018	10.1016/j.ympev.2018.07.002
MH592146	Pseudoniphargus triasi	Allocrangonyctoidea	Stokkan et al., 2018	10.1016/j.ympev.2018.07.002
MH592147	Pseudoniphargus unisexualis	Allocrangonyctoidea	Stokkan et al., 2018	10.1016/j.ympev.2018.07.002
MH592148	Pseudoniphargus sp. 1-Azores	Allocrangonyctoidea	Stokkan et al., 2018	10.1016/j.ympev.2018.07.002
MH592150	Pseudoniphargus carpalis	Allocrangonyctoidea	Stokkan et al., 2018	10.1016/j.ympev.2018.07.002
MH592151	Pseudoniphargus sp. 1-Portugal	Allocrangonyctoidea	Stokkan et al., 2018	10.1016/j.ympev.2018.07.002
MH592152	Pseudoniphargus stocki	Allocrangonyctoidea	Stokkan et al., 2018	10.1016/j.ympev.2018.07.002
MK215211	Alicella gigantea	Alicelloidea	Li et al., 2019	10.1016/j.ijbiomac.2019.09.050
MK215645	Ampithoe lacertosa	Corophioidea	Lee et al., 2019	10.1080/23802359.2019.1565965
MK265245	Pleonexes koreana	Corophioidea	Lee et al., 2019	10.1080/23802359.2019.1566793
MK354235	Gammarus lacustris	Gammaroidea	Sun et al., 2020	10.1098/rsos.190669
MK354236	Gammarus pisinnus	Gammaroidea	Sun et al., 2020	10.1098/rsos.190669
MK644228	Dikerogammarus haemobaphes	Gammaroidea	Bojko, 2020	10.1007/s10750-019-04084-1
MN124287	Metacrangonyx sp. n. DJ2019	Hadzioidea	Pons et al., 2019	10.1016/j.ympev.2019.106599
MN175619	Bactrurus brachycaudus	Crangonyctoidea	Benito et al., 2021	10.1080/23802359.2021.1926350
MN175620	Stygobromus pizzinii	Crangonyctoidea	Benito et al., 2021	10.1080/23802359.2021.1926350
MN175621	Stygobromus tenuis potomacus	Crangonyctoidea	Benito et al., 2021	10.1080/23802359.2021.1926350
MN175623	Crangonyx forbesi	Crangonyctoidea	Benito et al., 2021	10.1080/23802359.2021.1926350
MN688221	Eurythenes magellanicus	Lysianassoidea	Li et al., 2020	10.1080/23802359.2019.1703573
MN840593	Haustorioides koreanus	Talitroidea	Lee et al., 2020	10.1080/23802359.2019.1710600
MT211951	Pseudocrangonyx joolaei	Crangonyctoidea	Lee et al., 2020	10.1080/23802359.2020.1797592
MT270126	Jesogammarus hinumensis	Gammaroidea	Lee et al., 2020	10.1080/23802359.2020.1775520
MT458501	Cyamus boopis	Caprelloidea	Qiao et al., 2020	10.21203/rs.3.rs-44880/v1
MT672015	Hyalella tiwanaku	Talitroidea	Zapelloni et al., 2021	10.1038/s41598-020-79620-4
MT672016	Hyalella tiwanaku	Talitroidea	Zapelloni et al., 2021	10.1038/s41598-020-79620-4
MT672017	Hyalella sp. 1356B	Talitroidea	Zapelloni et al., 2021	10.1038/s41598-020-79620-4
MT672018	Hyalella cuprea	Talitroidea	Zapelloni et al., 2021	10.1038/s41598-020-79620-4
MT672019	Hyalella sp. 30-5C	Talitroidea	Zapelloni et al., 2021	10.1038/s41598-020-79620-4
MT672020	Hyalella tiwanaku	Talitroidea	Zapelloni et al., 2021	10.1038/s41598-020-79620-4
MT672021	Hyalella solida	Talitroidea	Zapelloni et al., 2021	10.1038/s41598-020-79620-4
MT672022	Hyalella nefrens	Talitroidea	Zapelloni et al., 2021	10.1038/s41598-020-79620-4
MT672023	Hyalella kochi	Talitroidea	Zapelloni et al., 2021	10.1038/s41598-020-79620-4
MT672024	Hyalella nefrens	Talitroidea	Zapelloni et al., 2021	10.1038/s41598-020-79620-4
MT672025	Hyalella tiwanaku	Talitroidea	Zapelloni et al., 2021	10.1038/s41598-020-79620-4
MT672026	Hyalella cajasi	Talitroidea	Zapelloni et al., 2021	10.1038/s41598-020-79620-4
MT672027	Hyalella tiwanaku	Talitroidea	Zapelloni et al., 2021	10.1038/s41598-020-79620-4
MT672028	Hyalella cajasi	Talitroidea	Zapelloni et al., 2021	10.1038/s41598-020-79620-4
MT672029	Hyalella kochi	Talitroidea	Zapelloni et al., 2021	10.1038/s41598-020-79620-4
MT672032	Hyalella neveulemairei	Talitroidea	Zapelloni et al., 2021	10.1038/s41598-020-79620-4
MT672034	Hyalella kochi	Talitroidea	Zapelloni et al., 2021	10.1038/s41598-020-79620-4
MT672035	Hyalella tiwanaku	Talitroidea	Zapelloni et al., 2021	10.1038/s41598-020-79620-4
MT672036	Hyalella tiwanaku	Talitroidea	Zapelloni et al., 2021	10.1038/s41598-020-79620-4
MT672037	Hyalella kochi	Talitroidea	Zapelloni et al., 2021	10.1038/s41598-020-79620-4
MT672038	Hyalella armata	Talitroidea	Zapelloni et al., 2021	10.1038/s41598-020-79620-4
MT672039	Hyalella neveulemairei	Talitroidea	Zapelloni et al., 2021	10.1038/s41598-020-79620-4
MT672040	Hyalella latimana	Talitroidea	Zapelloni et al., 2021	10.1038/s41598-020-79620-4
MT672041	Hyalella azteca	Talitroidea	Zapelloni et al., 2021	10.1038/s41598-020-79620-4
MT672042	Hyalella latimana	Talitroidea	Zapelloni et al., 2021	10.1038/s41598-020-79620-4
MT672043	Hyalella tiwanaku	Talitroidea	Zapelloni et al., 2021	10.1038/s41598-020-79620-4
MT672044	Hyalella kochi	Talitroidea	Zapelloni et al., 2021	10.1038/s41598-020-79620-4
MT672045	Hyalella tiwanaku	Talitroidea	Zapelloni et al., 2021	10.1038/s41598-020-79620-4
MT672046	Hyalella kochi	Talitroidea	Zapelloni et al., 2021	10.1038/s41598-020-79620-4
MT672047	Hyalella kochi	Talitroidea	Zapelloni et al., 2021	10.1038/s41598-020-79620-4
MT672048	Hyalella franciscae	Talitroidea	Zapelloni et al., 2021	10.1038/s41598-020-79620-4
MT672049	Hyalella cajasi	Talitroidea	Zapelloni et al., 2021	10.1038/s41598-020-79620-4
MZ029704	Gammarus lacustris	Gammaroidea	Li et al., 2021	10.1080/23802359.2021.1958083
NC_013032*	Metacrangonyx longipes	Hadzioidea	Bauzà-Ribot et al., 2009	10.1080/19401730902964417
NC_014492*	Caprella mutica	Caprelloidea	Kilpert and Podsiadlowski, 2010	10.3109/19401736.2010.490832
NC_014687*	Caprella scaura	Caprelloidea	Ito et al., 2010	10.3109/19401736.2010.517834
NC_017760*	Gammarus duebeni	Gammaroidea	Krebes and Bastrop, 2012	10.1016/j.cbd.2012.02.004
NC_019653*	Metacrangonyx repens	Hadzioidea	Bauzà-Ribot et al., 2012	10.1016/j.cub.2012.09.012
NC_019654*	Metacrangonyx dominicanus	Hadzioidea	Bauzà-Ribot et al., 2012	10.1016/j.cub.2012.09.012
NC_019655*	Metacrangonyx goulmimensis	Hadzioidea	Bauzà-Ribot et al., 2012	10.1016/j.cub.2012.09.012
NC_019656*	Metacrangonyx ilvanus	Hadzioidea	Bauzà-Ribot et al., 2012	10.1016/j.cub.2012.09.012
NC_019657*	Metacrangonyx spinicaudatus	Hadzioidea	Bauzà-Ribot et al., 2012	10.1016/j.cub.2012.09.012
NC_019658*	Metacrangonyx longicaudus	Hadzioidea	Bauzà-Ribot et al., 2012	10.1016/j.cub.2012.09.012
NC_019659*	Metacrangonyx panousei	Hadzioidea	Bauzà-Ribot et al., 2012	10.1016/j.cub.2012.09.012
NC_019660*	Metacrangonyx remyi	Hadzioidea	Bauzà-Ribot et al., 2012	10.1016/j.cub.2012.09.012
NC_019662*	Pseudoniphargus daviui	Allocrangonyctoidea	Bauzà-Ribot et al., 2012	10.1016/j.cub.2012.09.012
NC_023104*	Eulimnogammarus verrucosus	Gammaroidea	Rivarola-Duarte et al., 2014	10.1002/jez.b.22560
NC_025564*	Eulimnogammarus vittatus	Gammaroidea	Romanova et al., 2016	10.3109/19401736.2014.963817
NC_026309*	Brachyuropus grewingkii	Gammaroidea	Romanova et al., 2016	10.3109/19401736.2014.1003891
NC_030261*	Stygobromus indentatus	Crangonyctoidea	Aunins et al., 2016	10.1080/23802359.2016.1174086
NC_033360*	Eulimnogammarus cyaneus	Gammaroidea	Romanova et al., 2016	10.1186/s12864-016-3357-z
NC_033361*	Gmelinoides fasciatus	Gammaroidea	Romanova et al., 2016	10.1186/s12864-016-3357-z
NC_033362*	Pallaseopsis kessleri	Gammaroidea	Romanova et al., 2016	10.1186/s12864-016-3357-z
NC_034937*	Gammarus fossarum	Gammaroidea	Macher et al., 2017	10.1080/23802359.2016.1275844
NC_036429*	Eurythenes maldoror	Lysianassoidea	Cheng et al., 2017	unpublished
NC_037481*	Gammarus roeselii	Gammaroidea	Cormier et al., 2018	10.1007/s10750-018-3578-z
NC_039353*	Pseudoniphargus carpalis	Allocrangonyctoidea	Stokkan et al., 2018	10.1016/j.ympev.2018.07.002
NC_039354*	Pseudoniphargus stocki	Allocrangonyctoidea	Stokkan et al., 2018	10.1016/j.ympev.2018.07.002
NC_039401*	Trinorchestia longiramus	Talitroidea	Patra et al., 2019	10.1080/23802359.2019.1623100
NC_039402*	Parhyale hawaiensis	Talitroidea	Patra et al., 2018	unpublished
NC_039403*	Hyalella azteca	Talitroidea	Patra et al., 2018	unpublished
NC_039646*	Pseudocrangonyx daejeonensis	Crangonyctoidea	Lee et al., 2018	10.1080/23802359.2018.1495116
NC_044410*	Gammarus pisinnus	Gammaroidea	Sun et al., 2020	10.1098/rsos.190669
NC_044469*	Gammarus lacustris	Gammaroidea	Sun et al., 2020	10.1098/rsos.190669
NC_044783*	Alicella gigantea	Alicelloidea	Li et al., 2019	10.1016/j.ijbiomac.2019.09.050
NC_045187*	Ampithoe lacertosa	Corophioidea	Lee et al., 2019	10.1080/23802359.2019.1565965
NC_046509*	Bactrurus brachycaudus	Crangonyctoidea	Benito et al., 2021	10.1080/23802359.2021.1926350
NC_046510*	Stygobromus pizzinii	Crangonyctoidea	Benito et al., 2021	10.1080/23802359.2021.1926350
NC_050961*	Pseudocrangonyx joolaei	Crangonyctoidea	Lee et al., 2020	10.1080/23802359.2020.1797592
NC_057497*	Jesogammarus hinumensis	Gammaroidea	Lee et al., 2020	10.1080/23802359.2020.1775520
NC_062583*	Charcotia amundseni	Lysianassoidea	Salabao et al., 2022	10.1080/23802359.2022.2073837
OK173836	Dikerogammarus villosus	Gammaroidea	Mamos et al., 2021	10.3390/ijms221910300
OK173837	Dikerogammarus villosus	Gammaroidea	Mamos et al., 2021	10.3390/ijms221910300
OK173838	Dikerogammarus villosus	Gammaroidea	Mamos et al., 2021	10.3390/ijms221910300
OK173839	Dikerogammarus haemobaphes	Gammaroidea	Mamos et al., 2021	10.3390/ijms221910300
OK173840	Dikerogammarus bispinosus	Gammaroidea	Mamos et al., 2021	10.3390/ijms221910300
OK173841	Pontogammarus robustoides	Gammaroidea	Mamos et al., 2021	10.3390/ijms221910300
OK489457	Charcotia amundseni	Lysianassoidea	Salabao et al., 2022	10.1080/23802359.2022.2073837
OK489458	Eusirus cf. giganteus	Eusiroidea	Salabao et al., 2022	10.1080/23802359.2022.2073837
OK489459	Eusirus cf. giganteus	Eusiroidea	Salabao et al., 2022	10.1080/23802359.2022.2073837
*Duplicated from other records and curated by NCBI staff for RefSeq
